# Supplementary material for: Enhancing Heart Failure Management: A Systematic Review and Meta-Analysis of Continuous Remote Telemedical Management vs. In-Person Visit in Patients with Cardiac Implantable Electronic Devices
Source: J Clin Med. 2025 Jun 16;14(12):4278. doi: 10.3390/jcm14124278 (PMC12194402; doi:10.3390/jcm14124278)
Supplement: Supplementary file 1 [file jcm-14-04278-s001.zip]

Archive with 1 entries (1 files):
- jcm-3656386-supplementary.pdf
